# Supplementary material for: 4-Meth­oxy­benzamidinium nitrate
Source: Acta Crystallogr Sect E Struct Rep Online. 2012 Nov 10;68(Pt 12):o3334. doi: 10.1107/S1600536812045874 (PMC3588936; doi:10.1107/S1600536812045874)
Supplement: Supplementary file 1 [file e-68-o3334-sup1.cif]

##############################################################################
#                                                                            #
# This CIF contains the data in a paper accepted for publication in          #
# Acta Crystallographica Section E. It conforms to the requirements of       #
# Notes for Authors for Acta Crystallographica Section E, and has been       #
# peer reviewed under the auspices of the IUCr Commission on Journals.       #
#                                                                            #
# Full details of the Crystallographic Information File format               #
# are given in the paper "The Crystallographic Information File (CIF):       #
# a New Standard Archive File for Crystallography" by S. R. Hall, F. H.      #
# Allen and I. D. Brown [Acta Cryst. (1991), A47, 655-685].                  #
#                                                                            #
# The current version of the core CIF dictionary is obtainable from          #
# ftp://ftp.iucr.org/pub/cif_core.dic.                                       #
#                                                                            #
# Software is freely available for graphical display of the structure(s)     #
# in this CIF. For information consult the CIF software page                 #
# http://www.iucr.org/resources/cif/software.                                #
#                                                                            #
# This file may be used for bona fide research purposes within the           #
# scientific community so long as proper attribution is given to the journal # 
# article from which it was obtained.                                        #
#                                                                            #
##############################################################################
data_global
_audit_creation_method     '(CrysAlis RED; Oxford Diffraction, 2006)'
_journal_date_recd_electronic     2012-10-12
_journal_date_accepted     2012-11-06
_journal_name_full     'Acta Crystallographica, Section E'
_journal_year     2012
_journal_volume     68
_journal_issue     12
_journal_page_first     o3334
_journal_page_last     o3334
_journal_paper_category     QO
_journal_paper_doi     10.1107/S1600536812045874
_journal_coeditor_code     FI2127
_publ_contact_author_name     'Prof. Gustavo Portalone'
_publ_contact_author_address
;
Chemistry Department
University of Rome I "La Sapienza"
P.le A. Moro, 5
I-00185 Rome
Italy
;
_publ_contact_author_email     g.portalone@caspur.it
_publ_contact_author_fax     '39 6 4991 3819'
_publ_contact_author_phone     '39 6 4991 3106'
_publ_section_title
;
4-Methoxybenzamidinium nitrate
;
loop_
    _publ_author_name
    _publ_author_address
    'Simona Irrera'
;
Chemistry Department
`Sapienza' University of Rome
P.le A. Moro, 5
I-00185 Rome
Italy
;
    'Gustavo Portalone*'
;
Chemistry Department
`Sapienza' University of Rome
P.le A. Moro, 5
I-00185 Rome
Italy
;
_computing_data_collection     '(CrysAlis CCD; Oxford Diffraction, 2006)'
_computing_cell_refinement     '(CrysAlis RED; Oxford Diffraction, 2006)'
_computing_data_reduction     '(CrysAlis RED; Oxford Diffraction, 2006)'
data_I
_audit_creation_method     SHELXL-97
_chemical_name_systematic
;
4-Methoxybenzamidinium nitrate
;
_chemical_name_common     ?
_chemical_formula_moiety     'C8 H11 N2 O +, N O3 -'
_chemical_formula_sum     'C8 H11 N3 O4'
_chemical_formula_iupac     'C8 H11 N2 O +, N O3 -'
_chemical_formula_weight     213.20
_chemical_melting_point     ?
_symmetry_cell_setting     orthorhombic
_symmetry_space_group_name_H-M     'P 21 21 21'
_symmetry_space_group_name_Hall     'P 2ac 2ab'
loop_
    _symmetry_equiv_pos_as_xyz
    'x, y, z'
    '-x+1/2, -y, z+1/2'
    'x+1/2, -y+1/2, -z'
    '-x, y+1/2, -z+1/2'
_cell_length_a     7.1049(7)
_cell_length_b     10.3558(8)
_cell_length_c     13.4325(9)
_cell_angle_alpha     90.00
_cell_angle_beta     90.00
_cell_angle_gamma     90.00
_cell_volume     988.32(14)
_cell_formula_units_Z     4
_cell_measurement_reflns_used     2927
_cell_measurement_theta_min     3.0098
_cell_measurement_theta_max     29.0083
_cell_measurement_temperature     298(2)
_exptl_crystal_description     'tablets'
_exptl_crystal_colour     'colourless'
_exptl_crystal_size_max     0.20
_exptl_crystal_size_mid     0.10
_exptl_crystal_size_min     0.08
_exptl_crystal_density_diffrn     1.433
_exptl_crystal_density_meas     ?
_exptl_crystal_density_method     'not measured'
_exptl_crystal_F_000     448
_exptl_absorpt_coefficient_mu     0.116
_exptl_absorpt_correction_type     multi-scan
_exptl_absorpt_process_details     '(CrysAlis RED; Oxford Diffraction, 2006)'
_exptl_absorpt_correction_T_min     0.9771
_exptl_absorpt_correction_T_max     0.9907
_exptl_special_details     ?
_diffrn_ambient_temperature     298(2)
_diffrn_radiation_type     'Mo K\a'
_diffrn_radiation_wavelength     0.71069
_diffrn_radiation_source     'Enhance (Mo) X-ray Source'
_diffrn_radiation_monochromator     'graphite'
_diffrn_measurement_device_type     'Oxford Diffraction Xcalibur S CCD'
_diffrn_measurement_method     '\w and \f'
_diffrn_detector_area_resol_mean     16.0696
_diffrn_reflns_number     6206
_diffrn_reflns_av_R_equivalents     0.0279
_diffrn_reflns_av_sigmaI/netI     0.0246
_diffrn_reflns_theta_min     3.03
_diffrn_reflns_theta_max     26.99
_diffrn_reflns_theta_full     26.99
_diffrn_measured_fraction_theta_max     0.991
_diffrn_measured_fraction_theta_full     0.991
_diffrn_reflns_limit_h_min     -8
_diffrn_reflns_limit_h_max     8
_diffrn_reflns_limit_k_min     -13
_diffrn_reflns_limit_k_max     12
_diffrn_reflns_limit_l_min     -17
_diffrn_reflns_limit_l_max     17
_diffrn_standards_number     ?
_diffrn_standards_interval_count     ?
_diffrn_standards_interval_time     ?
_diffrn_standards_decay_%     ?
_refine_special_details
;
Refinement of <i>F</i>^2^ against ALL reflections. The weighted <i>R</i>-factor
<i>wR</i> and goodness of fit <i>S</i> are based on <i>F</i>^2^, conventional
<i>R</i>-factors <i>R</i> are based on <i>F</i>, with <i>F</i> set to zero for
negative <i>F</i>^2^. The threshold expression of <i>F</i>^2^ >
2\s(<i>F</i>^2^) is used only for calculating <i>R</i>-factors(gt) <i>etc</i>.
and is not relevant to the choice of reflections for refinement.
<i>R</i>-factors based on <i>F</i>^2^ are statistically about twice as large
as those based on <i>F</i>, and <i>R</i>- factors based on ALL data will be
even larger.
;
_reflns_number_total     1253
_reflns_number_gt     989
_reflns_threshold_expression     I>2\s(I)
_refine_ls_structure_factor_coef     Fsqd
_refine_ls_matrix_type     full
_refine_ls_R_factor_all     0.0539
_refine_ls_R_factor_gt     0.0377
_refine_ls_wR_factor_gt     0.0784
_refine_ls_wR_factor_ref     0.0829
_refine_ls_goodness_of_fit_ref     0.977
_refine_ls_restrained_S_all     0.977
_refine_ls_number_reflns     1253
_refine_ls_number_parameters     154
_refine_ls_number_restraints     0
_refine_ls_hydrogen_treatment     mixed
_refine_ls_weighting_scheme     calc
_refine_ls_weighting_details
         'calc w=1/[\s^2^(Fo^2^)+(0.0527P)^2^+0.0001P] where P=(Fo^2^+2Fc^2^)/3'
_atom_sites_solution_hydrogens     geom
_atom_sites_solution_primary     direct
_atom_sites_solution_secondary     difmap
_refine_ls_shift/su_max     0.000
_refine_ls_shift/su_mean     0.000
_refine_diff_density_max     0.123
_refine_diff_density_min     -0.199
_refine_ls_extinction_method     none
_refine_ls_extinction_coef     ?
_refine_ls_abs_structure_details     ?
_refine_ls_abs_structure_Flack     ?
loop_
    _atom_type_symbol
    _atom_type_description
    _atom_type_scat_dispersion_real
    _atom_type_scat_dispersion_imag
    _atom_type_scat_source
    'C' 'C' 0.0033 0.0016
                         'International Tables Vol C Tables 4.2.6.8 and 6.1.1.4'
    'H' 'H' 0.0000 0.0000
                         'International Tables Vol C Tables 4.2.6.8 and 6.1.1.4'
    'N' 'N' 0.0061 0.0033
                         'International Tables Vol C Tables 4.2.6.8 and 6.1.1.4'
    'O' 'O' 0.0106 0.0060
                         'International Tables Vol C Tables 4.2.6.8 and 6.1.1.4'
_computing_data_collection     'CrysAlis CCD (Oxford Diffraction, 2006)'
_computing_cell_refinement     'CrysAlis CCD (Oxford Diffraction, 2006)'
_computing_data_reduction     'CrysAlis RED (Oxford Diffraction, 2006)'
_computing_structure_solution     'SIR97 (Altomare <i>et al.</i>, 1999)'
_computing_structure_refinement     'SHELXL97 (Sheldrick, 2008)'
_computing_molecular_graphics     'ORTEP-3 (Farrugia, 2012)'
_computing_publication_material     'WinGX (Farrugia, 2012)'
loop_
    _atom_site_type_symbol
    _atom_site_label
    _atom_site_fract_x
    _atom_site_fract_y
    _atom_site_fract_z
    _atom_site_U_iso_or_equiv
    _atom_site_adp_type
    _atom_site_calc_flag
    _atom_site_refinement_flags
    _atom_site_occupancy
    _atom_site_symmetry_multiplicity
    _atom_site_disorder_assembly
    _atom_site_disorder_group
    O O4 0.3500(3) 0.10530(16) 0.33730(12) 0.0565(5) Uani d . 1 1 . .
    N N1 0.3218(3) 0.3966(2) -0.07851(16) 0.0441(5) Uani d . 1 1 . .
    H H1A 0.325(3) 0.426(2) -0.1390(18) 0.041(6) Uiso d . 1 1 . .
    H H1B 0.268(3) 0.448(2) -0.0308(18) 0.044(7) Uiso d . 1 1 . .
    N N2 0.4153(3) 0.1984(2) -0.12938(16) 0.0454(5) Uani d . 1 1 . .
    H H2A 0.408(3) 0.222(3) -0.1914(18) 0.046(7) Uiso d . 1 1 . .
    H H2B 0.463(3) 0.127(3) -0.1138(17) 0.045(8) Uiso d . 1 1 . .
    C C1 0.3682(3) 0.2331(2) 0.04594(15) 0.0359(5) Uani d . 1 1 . .
    C C2 0.4110(3) 0.3182(2) 0.12224(14) 0.0377(5) Uani d . 1 1 . .
    H H2 0.4426 0.4032 0.1072 0.045 Uiso calc R 1 1 . .
    C C3 0.4073(3) 0.2785(2) 0.22025(16) 0.0419(5) Uani d . 1 1 . .
    H H3 0.4372 0.3363 0.2708 0.050 Uiso calc R 1 1 . .
    C C4 0.3588(3) 0.1520(2) 0.24330(16) 0.0397(5) Uani d . 1 1 . .
    C C5 0.3158(3) 0.0660(2) 0.16755(17) 0.0432(5) Uani d . 1 1 . .
    H H5 0.2832 -0.0188 0.1827 0.052 Uiso calc R 1 1 . .
    C C6 0.3215(3) 0.1061(2) 0.07021(17) 0.0401(5) Uani d . 1 1 . .
    H H6 0.2937 0.0478 0.0197 0.048 Uiso calc R 1 1 . .
    C C7 0.3686(3) 0.2769(2) -0.05791(15) 0.0347(5) Uani d . 1 1 . .
    C C8 0.3767(4) 0.1947(3) 0.41712(18) 0.0639(8) Uani d . 1 1 . .
    H H8A 0.498(3) 0.2338(16) 0.4114(9) 0.096 Uiso calc R 1 1 . .
    H H8B 0.368(3) 0.1501(8) 0.4793(11) 0.096 Uiso calc R 1 1 . .
    H H8C 0.282(2) 0.2602(17) 0.4141(9) 0.096 Uiso calc R 1 1 . .
    N N3 0.3829(3) 0.3901(2) -0.35182(15) 0.0471(5) Uani d . 1 1 . .
    O O1 0.3880(3) 0.46641(18) -0.28077(14) 0.0669(5) Uani d . 1 1 . .
    O O2 0.3696(3) 0.27255(18) -0.33771(13) 0.0735(6) Uani d . 1 1 . .
    O O3 0.3962(3) 0.43439(17) -0.43752(12) 0.0611(5) Uani d . 1 1 . .
loop_
    _atom_site_aniso_label
    _atom_site_aniso_U_11
    _atom_site_aniso_U_22
    _atom_site_aniso_U_33
    _atom_site_aniso_U_12
    _atom_site_aniso_U_13
    _atom_site_aniso_U_23
    O4 0.0789(12) 0.0439(10) 0.0466(9) -0.0041(10) 0.0002(8) 0.0075(9)
    N1 0.0525(12) 0.0399(12) 0.0401(11) 0.0049(10) 0.0049(9) 0.0023(10)
    N2 0.0481(12) 0.0456(14) 0.0425(12) 0.0050(11) 0.0003(9) -0.0013(10)
    C1 0.0272(10) 0.0357(12) 0.0448(11) 0.0026(9) 0.0010(9) -0.0008(10)
    C2 0.0386(12) 0.0279(12) 0.0466(12) -0.0024(9) -0.0005(9) -0.0001(10)
    C3 0.0477(13) 0.0346(11) 0.0433(11) -0.0016(11) -0.0055(10) -0.0071(11)
    C4 0.0403(12) 0.0363(12) 0.0426(11) 0.0034(10) 0.0002(9) 0.0048(11)
    C5 0.0460(13) 0.0297(12) 0.0537(13) -0.0028(11) 0.0043(11) 0.0007(11)
    C6 0.0370(11) 0.0345(12) 0.0488(12) -0.0006(10) -0.0001(10) -0.0055(11)
    C7 0.0264(10) 0.0359(12) 0.0416(11) 0.0001(9) 0.0020(9) -0.0032(11)
    C8 0.0867(19) 0.0635(18) 0.0415(12) -0.0123(17) -0.0007(13) 0.0001(13)
    N3 0.0480(11) 0.0489(12) 0.0446(10) 0.0027(10) -0.0002(10) 0.0090(11)
    O1 0.0978(14) 0.0531(11) 0.0498(9) 0.0019(11) 0.0058(10) 0.0028(9)
    O2 0.1182(17) 0.0438(11) 0.0586(10) -0.0156(12) -0.0060(12) 0.0124(9)
    O3 0.0836(12) 0.0565(11) 0.0434(9) 0.0070(10) 0.0062(9) 0.0164(9)
_geom_special_details
;
All s.u.'s (except the s.u. in the dihedral angle between two l.s. planes) are
estimated using the full covariance matrix. The cell s.u.'s are taken into
account individually in the estimation of s.u.'s in distances, angles and
torsion angles; correlations between s.u.'s in cell parameters are only used
when they are defined by crystal symmetry. An approximate (isotropic)
treatment of cell s.u.'s is used for estimating s.u.'s involving l.s. planes.
;
loop_
    _geom_bond_atom_site_label_1
    _geom_bond_atom_site_label_2
    _geom_bond_site_symmetry_2
    _geom_bond_distance
    _geom_bond_publ_flag
    O4 C4 . 1.354(3) ?
    O4 C8 . 1.429(3) ?
    N1 C7 . 1.313(3) ?
    N1 H1A . 0.87(2) ?
    N1 H1B . 0.91(2) ?
    N2 C7 . 1.302(3) ?
    N2 H2A . 0.87(2) ?
    N2 H2B . 0.84(3) ?
    C1 C2 . 1.386(3) ?
    C1 C6 . 1.395(3) ?
    C1 C7 . 1.467(3) ?
    C2 C3 . 1.379(3) ?
    C2 H2 . 0.9300 ?
    C3 C4 . 1.390(3) ?
    C3 H3 . 0.9300 ?
    C4 C5 . 1.387(3) ?
    C5 C6 . 1.373(3) ?
    C5 H5 . 0.9300 ?
    C6 H6 . 0.9300 ?
    C8 H8A . 0.9572 ?
    C8 H8B . 0.9572 ?
    C8 H8C . 0.9572 ?
    N3 O2 . 1.235(3) ?
    N3 O1 . 1.240(3) ?
    N3 O3 . 1.243(2) ?
loop_
    _geom_angle_atom_site_label_1
    _geom_angle_atom_site_label_2
    _geom_angle_atom_site_label_3
    _geom_angle_site_symmetry_1
    _geom_angle_site_symmetry_3
    _geom_angle
    _geom_angle_publ_flag
    C4 O4 C8 . . 117.53(18) ?
    C7 N1 H1A . . 121.4(16) ?
    C7 N1 H1B . . 120.3(14) ?
    H1A N1 H1B . . 118(2) ?
    C7 N2 H2A . . 120.8(17) ?
    C7 N2 H2B . . 118.0(16) ?
    H2A N2 H2B . . 121(2) ?
    C2 C1 C6 . . 118.62(19) ?
    C2 C1 C7 . . 120.41(18) ?
    C6 C1 C7 . . 120.95(19) ?
    C3 C2 C1 . . 120.8(2) ?
    C3 C2 H2 . . 119.6 ?
    C1 C2 H2 . . 119.6 ?
    C2 C3 C4 . . 119.9(2) ?
    C2 C3 H3 . . 120.1 ?
    C4 C3 H3 . . 120.1 ?
    O4 C4 C5 . . 116.40(19) ?
    O4 C4 C3 . . 123.8(2) ?
    C5 C4 C3 . . 119.8(2) ?
    C6 C5 C4 . . 119.9(2) ?
    C6 C5 H5 . . 120.1 ?
    C4 C5 H5 . . 120.1 ?
    C5 C6 C1 . . 121.0(2) ?
    C5 C6 H6 . . 119.5 ?
    C1 C6 H6 . . 119.5 ?
    N2 C7 N1 . . 120.0(2) ?
    N2 C7 C1 . . 120.6(2) ?
    N1 C7 C1 . . 119.49(19) ?
    O4 C8 H8A . . 109.5 ?
    O4 C8 H8B . . 109.5 ?
    H8A C8 H8B . . 109.5 ?
    O4 C8 H8C . . 109.5 ?
    H8A C8 H8C . . 109.5 ?
    H8B C8 H8C . . 109.5 ?
    O2 N3 O1 . . 120.82(19) ?
    O2 N3 O3 . . 120.8(2) ?
    O1 N3 O3 . . 118.4(2) ?
loop_
    _geom_torsion_atom_site_label_1
    _geom_torsion_atom_site_label_2
    _geom_torsion_atom_site_label_3
    _geom_torsion_atom_site_label_4
    _geom_torsion_site_symmetry_1
    _geom_torsion_site_symmetry_2
    _geom_torsion_site_symmetry_3
    _geom_torsion_site_symmetry_4
    _geom_torsion
    _geom_torsion_publ_flag
    C6 C1 C2 C3 . . . . -0.1(3) ?
    C7 C1 C2 C3 . . . . 178.67(18) ?
    C1 C2 C3 C4 . . . . -0.5(3) ?
    C8 O4 C4 C5 . . . . -174.4(2) ?
    C8 O4 C4 C3 . . . . 5.5(3) ?
    C2 C3 C4 O4 . . . . -179.38(19) ?
    C2 C3 C4 C5 . . . . 0.5(3) ?
    O4 C4 C5 C6 . . . . 179.9(2) ?
    C3 C4 C5 C6 . . . . 0.1(3) ?
    C4 C5 C6 C1 . . . . -0.6(3) ?
    C2 C1 C6 C5 . . . . 0.6(3) ?
    C7 C1 C6 C5 . . . . -178.10(19) ?
    C2 C1 C7 N2 . . . . 148.0(2) ?
    C6 C1 C7 N2 . . . . -33.3(3) ?
    C2 C1 C7 N1 . . . . -31.7(3) ?
    C6 C1 C7 N1 . . . . 147.0(2) ?
loop_
    _geom_hbond_atom_site_label_D
    _geom_hbond_atom_site_label_H
    _geom_hbond_atom_site_label_A
    _geom_hbond_site_symmetry_A
    _geom_hbond_distance_DH
    _geom_hbond_distance_HA
    _geom_hbond_distance_DA
    _geom_hbond_angle_DHA
    N1 H1A O1 . 0.87(2) 2.00(2) 2.850(3) 166(2)
    N1 H1B O3 2_565 0.91(2) 2.10(2) 3.008(3) 170(2)
    N2 H2A O2 . 0.87(2) 2.05(2) 2.920(3) 175(2)
    N2 H2B O1 4_644 0.84(3) 2.43(3) 3.030(3) 129(2)
    N2 H2B O3 4_644 0.84(3) 2.33(3) 3.174(3) 177(2)
_iucr_refine_instructions_details
;
TITL   I pOCH3benzamNO3- in P 21 21 21
CELL   0.71069      7.1049   10.3558   13.4325   90.000   90.000   90.000
ZERR         4      0.0007    0.0008    0.0009    0.000    0.000    0.000
LATT -1
SYMM 1/2-X,-Y,1/2+Z
SYMM 1/2+X,1/2-Y,-Z
SYMM -X,1/2+Y,1/2-Z
SFAC        C       H       N       O
UNIT        32      44      12      16
L.S.      11
MERG 4
ACTA
TEMP 25
SIZE 0.2 0.1 0.08
CONF
BOND $H
EQIV $1 [-x+1/2, -y+1, z+1/2]
EQIV $2 [-x+1, y-1/2, -z-1/2]
HTAB N1 O1
HTAB N1 O3_$1
HTAB N2 O2
HTAB N2 O1_$2
HTAB N2 O3_$2
HTAB
MPLA C1 C2 C3 C4 C5 C6
MPLA C1 C7 N1 N2
MPLA N2 O1 O2 O3
FMAP      2
PLAN     30
OMIT -2 54
WGHT    0.052700    0.001000
FVAR       5.26160
O4    4    0.349991    0.105304    0.337303    11.00000    0.07895    0.04393 =
         0.04664    0.00751    0.00022   -0.00410
N1    3    0.321781    0.396638   -0.078513    11.00000    0.05248    0.03988 =
         0.04006    0.00234    0.00491    0.00489
H1A   2    0.325373    0.426094   -0.139050    11.00000    0.04123
H1B   2    0.268083    0.447779   -0.030846    11.00000    0.04362
N2    3    0.415338    0.198368   -0.129383    11.00000    0.04805    0.04559 =
         0.04254   -0.00128    0.00027    0.00496
H2A   2    0.408077    0.222416   -0.191355    11.00000    0.04572
H2B   2    0.463068    0.126886   -0.113826    11.00000    0.04549
C1    1    0.368240    0.233098    0.045941    11.00000    0.02715    0.03568 =
         0.04482   -0.00082    0.00101    0.00259
C2    1    0.410991    0.318222    0.122245    11.00000    0.03863    0.02787 =
         0.04665   -0.00014   -0.00047   -0.00243
AFIX  43
H2    2    0.442570    0.403161    0.107199    11.00000   -1.20000
AFIX   0
C3    1    0.407286    0.278528    0.220246    11.00000    0.04774    0.03456 =
         0.04334   -0.00706   -0.00552   -0.00164
AFIX  43
H3    2    0.437168    0.336343    0.270812    11.00000   -1.20000
AFIX   0
C4    1    0.358827    0.152002    0.243296    11.00000    0.04032    0.03626 =
         0.04258    0.00483    0.00023    0.00340
C5    1    0.315803    0.065962    0.167554    11.00000    0.04604    0.02972 =
         0.05371    0.00075    0.00426   -0.00277
AFIX  43
H5    2    0.283188   -0.018772    0.182668    11.00000   -1.20000
AFIX   0
C6    1    0.321455    0.106123    0.070215    11.00000    0.03704    0.03454 =
         0.04879   -0.00547   -0.00012   -0.00056
AFIX  43
H6    2    0.293667    0.047784    0.019672    11.00000   -1.20000
AFIX   0
C7    1    0.368565    0.276935   -0.057907    11.00000    0.02639    0.03594 =
         0.04165   -0.00320    0.00201    0.00012
C8    1    0.376667    0.194709    0.417115    11.00000    0.08667    0.06349 =
         0.04145    0.00007   -0.00074   -0.01233
AFIX 138
H8A   2    0.498270    0.233787    0.411389    11.00000   -1.50000
H8B   2    0.367876    0.150055    0.479330    11.00000   -1.50000
H8C   2    0.281721    0.260160    0.414079    11.00000   -1.50000
AFIX   0
N3    3    0.382919    0.390069   -0.351820    11.00000    0.04798    0.04891 =
         0.04456    0.00895   -0.00021    0.00266
O1    4    0.387967    0.466410   -0.280773    11.00000    0.09781    0.05307 =
         0.04975    0.00280    0.00577    0.00192
O2    4    0.369594    0.272552   -0.337710    11.00000    0.11819    0.04381 =
         0.05858    0.01240   -0.00596   -0.01557
O3    4    0.396188    0.434390   -0.437519    11.00000    0.08356    0.05649 =
         0.04339    0.01644    0.00620    0.00700
HKLF 4
REM    exp 564 pOCH3benzamNO3- in P 21 21 21
REM R1 =  0.0377 for    989 Fo > 4sig(Fo)  and  0.0539 for all   1253 data
REM    154 parameters refined using      0 restraints
END
WGHT      0.0527      0.0000
REM Highest difference peak  0.123,  deepest hole -0.199,  1-sigma level  0.032
Q1    1   0.4498  0.2626 -0.0012  11.00000  0.05    0.12
Q2    1   0.2815  0.1905  0.0546  11.00000  0.05    0.12
Q3    1   0.2806  0.3990 -0.4405  11.00000  0.05    0.11
Q4    1   0.2499  0.4678 -0.4580  11.00000  0.05    0.11
Q5    1   0.4078  0.1620  0.0560  11.00000  0.05    0.10
Q6    1   0.5232  0.0678  0.0409  11.00000  0.05    0.10
Q7    1   0.5048  0.2966  0.1619  11.00000  0.05    0.10
Q8    1   0.6043  0.3014  0.1738  11.00000  0.05    0.09
Q9    1   0.3117  0.2501  0.0017  11.00000  0.05    0.09
Q10   1   0.4728  0.2667  0.0723  11.00000  0.05    0.09
Q11   1   0.3080  0.2762  0.0790  11.00000  0.05    0.09
Q12   1   0.2423  0.1212  0.2018  11.00000  0.05    0.09
Q13   1   0.3117  0.2231  0.2262  11.00000  0.05    0.09
Q14   1   0.6134  0.1378 -0.0641  11.00000  0.05    0.09
Q15   1   0.2930  0.3015  0.1709  11.00000  0.05    0.09
Q16   1   0.1261  0.1557  0.4796  11.00000  0.05    0.08
Q17   1   0.1652  0.3118  0.2778  11.00000  0.05    0.08
Q18   1   0.2615  0.4312 -0.2911  11.00000  0.05    0.08
Q19   1   0.5990  0.2644  0.3868  11.00000  0.05    0.08
Q20   1   0.1883  0.2505 -0.0087  11.00000  0.05    0.08
Q21   1   0.5308  0.3016  0.2550  11.00000  0.05    0.08
Q22   1   0.4041  0.0746  0.1207  11.00000  0.05    0.08
Q23   1   0.6247  0.2041 -0.1192  11.00000  0.05    0.08
Q24   1   0.2213  0.2794  0.2210  11.00000  0.05    0.08
Q25   1   0.1965 -0.1298  0.2378  11.00000  0.05    0.08
Q26   1   0.2506  0.3729  0.1033  11.00000  0.05    0.08
Q27   1   0.6571  0.2068  0.4118  11.00000  0.05    0.07
Q28   1   0.5246  0.3710  0.0929  11.00000  0.05    0.07
Q29   1   0.1082  0.1989  0.4181  11.00000  0.05    0.07
Q30   1   0.4406  0.4027 -0.2347  11.00000  0.05    0.07
;
