# Supplementary material for: 4-Meth­oxy­benzamidinium nitrate
Source: Acta Crystallogr Sect E Struct Rep Online. 2012 Nov 10;68(Pt 12):o3334. doi: 10.1107/S1600536812045874 (PMC3588936; doi:10.1107/S1600536812045874)
Supplement: Supplementary file 2 [file e-68-o3334-Isup2.hkl]

#
# h,k,l, Fc-squared, Fo-squared, sigma(Fo-squared) and status flag
#
data_I
_shelx_title '   exp 564 pOCH3benzamNO3- in P 21 21 21'
_shelx_refln_list_code          4
_shelx_F_calc_maximum      196.41
_exptl_crystal_F_000       448.00
_reflns_d_resolution_high  0.7831
 
loop_
 _symmetry_equiv_pos_as_xyz
 'x, y, z'
 '-x+1/2, -y, z+1/2'
 'x+1/2, -y+1/2, -z'
 '-x, y+1/2, -z+1/2'
 
_cell_length_a     7.1049
_cell_length_b    10.3558
_cell_length_c    13.4325
_cell_angle_alpha  90.000
_cell_angle_beta   90.000
_cell_angle_gamma  90.000
 
_shelx_F_squared_multiplier     1.000
 
loop_
 _refln_index_h
 _refln_index_k
 _refln_index_l
 _refln_F_squared_calc
 _refln_F_squared_meas
 _refln_F_squared_sigma
 _refln_observed_status
   2   0   0      222.76      229.45      6.82 o
   4   0   0     8889.76     8686.66     62.22 o
   6   0   0        1.26        0.72      2.23 o
   8   0   0       20.04       16.52      5.22 o
   1   1   0       30.64       33.11      0.81 o
   2   1   0    38575.39    35231.17    204.55 o
   3   1   0     1103.35     1085.05      7.74 o
   4   1   0        0.36        0.00      0.81 o
   5   1   0       27.07       26.52      1.47 o
   6   1   0      425.72      414.74      3.63 o
   7   1   0       81.50       78.68      3.97 o
   8   1   0        1.76        3.05      5.31 o
   0   2   0     3394.57     3308.18     21.90 o
   1   2   0      173.61      178.88      1.88 o
   2   2   0      652.27      630.79      9.35 o
   3   2   0      113.16      122.89      2.61 o
   4   2   0      588.16      580.46      5.45 o
   5   2   0      209.86      200.72      2.15 o
   6   2   0       59.17       53.97      3.29 o
   7   2   0       13.56       17.99      3.40 o
   8   2   0       48.67       39.70      6.14 o
   1   3   0      319.10      309.52      3.05 o
   2   3   0      687.56      686.24      5.68 o
   3   3   0      183.58      192.09      4.06 o
   4   3   0      683.35      675.49      8.24 o
   5   3   0       36.08       34.81      1.29 o
   6   3   0       74.57       69.44      3.11 o
   7   3   0        0.33        3.03      5.02 o
   8   3   0        9.18        4.21      5.72 o
   0   4   0       12.41       11.04      1.73 o
   1   4   0      502.47      483.89      3.75 o
   2   4   0      344.47      382.88      3.58 o
   3   4   0        0.84        1.38      1.64 o
   4   4   0       16.59       21.24      1.86 o
   5   4   0      123.83      124.65      2.49 o
   6   4   0      107.04      103.43      3.66 o
   7   4   0        5.71        2.14      3.17 o
   8   4   0       27.72       24.77      6.43 o
   1   5   0       98.04      101.67      2.23 o
   2   5   0     1020.08     1062.43      7.75 o
   3   5   0        2.22        1.10      2.21 o
   4   5   0        0.66        1.77      1.92 o
   5   5   0       14.24       13.03      2.80 o
   6   5   0       21.44       20.86      3.03 o
   7   5   0        7.01        6.04      3.27 o
   8   5   0        0.29        1.41      5.00 o
   0   6   0     1836.17     2014.83     28.42 o
   1   6   0      333.70      332.63      3.61 o
   2   6   0      176.04      170.44      6.49 o
   3   6   0      104.03      102.71      3.32 o
   4   6   0      138.29      129.21      3.59 o
   5   6   0       31.52       34.53      3.17 o
   6   6   0       62.25       67.38      3.74 o
   7   6   0        3.43        4.25      3.39 o
   1   7   0       93.44       96.61      2.87 o
   2   7   0      135.88      146.58      5.63 o
   3   7   0       97.63       95.10      4.23 o
   4   7   0      248.85      226.61      4.57 o
   5   7   0       12.02        9.35      3.03 o
   6   7   0        2.72        2.69      3.25 o
   7   7   0       12.26        9.43      4.71 o
   0   8   0        8.75       12.26      3.67 o
   1   8   0        8.23       11.53      2.39 o
   2   8   0       33.79       29.80      3.10 o
   3   8   0       13.80        8.01      3.58 o
   4   8   0        0.72        2.01      3.07 o
   5   8   0        9.59        9.11      3.36 o
   6   8   0       42.05       37.32      3.77 o
   7   8   0        6.06        4.55      5.21 o
   1   9   0       27.07       28.39      3.41 o
   2   9   0       43.66       39.89      3.85 o
   3   9   0        0.91        6.81      4.00 o
   4   9   0        0.60        5.16      4.64 o
   5   9   0       10.83       10.62      3.61 o
   6   9   0        7.08        8.82      3.91 o
   0  10   0      100.27       95.17      4.93 o
   1  10   0       26.19       29.59      3.66 o
   2  10   0        1.75        6.11      4.56 o
   3  10   0       27.79       28.45      7.66 o
   4  10   0        6.89       12.06      3.75 o
   5  10   0        0.78        5.11      5.34 o
   1  11   0       12.37       11.15      3.72 o
   2  11   0       39.76       40.46      6.98 o
   3  11   0        8.90       14.24      4.72 o
   4  11   0        0.02        3.82      3.89 o
   5  11   0        0.38        1.64      4.22 o
   0  12   0       12.89       11.15      6.78 o
   1  12   0        1.18        2.43      3.82 o
   2  12   0        0.30        1.38      4.99 o
   3  12   0        0.74        5.95      5.39 o
   1   0   1       28.50       26.35      0.64 o
   2   0   1      398.68      377.15      4.30 o
   3   0   1       81.91       78.60      1.21 o
   4   0   1      193.77      187.42      4.01 o
   5   0   1      118.45      117.66      1.93 o
   6   0   1       21.50       18.15      1.54 o
   7   0   1        0.76        3.34      3.17 o
   8   0   1        1.83        2.71      5.30 o
   1   1   1      580.57      578.83      3.06 o
   2   1   1     6178.29     6147.72     49.88 o
   3   1   1       28.97       31.16      0.77 o
   4   1   1      467.25      442.09      2.47 o
   5   1   1       32.08       34.12      0.97 o
   6   1   1       42.64       43.55      1.60 o
   7   1   1        1.70        5.54      2.23 o
   8   1   1        8.38        8.71      3.89 o
   0   2   1     8767.00     8699.56     48.91 o
   1   2   1      499.32      516.29      4.11 o
   2   2   1     2135.46     2153.59      8.47 o
   3   2   1       69.01       63.74      0.95 o
   4   2   1      990.43      964.09      8.36 o
   5   2   1      132.81      132.83      1.67 o
   6   2   1      321.21      300.31      3.07 o
   7   2   1        0.07        2.28      2.56 o
   8   2   1        7.45        7.54      3.98 o
   0   3   1      372.09      398.03      2.00 o
   1   3   1      304.56      298.67      2.26 o
   2   3   1      661.40      648.00      3.82 o
   3   3   1      220.59      210.57      1.85 o
   4   3   1      953.87      932.14      4.93 o
   5   3   1       41.68       44.88      0.93 o
   6   3   1      118.31      116.62      2.09 o
   7   3   1       45.44       45.97      2.89 o
   8   3   1      121.78      102.80      7.56 o
   0   4   1     3206.89     3332.74     16.83 o
   1   4   1      663.26      700.20      4.76 o
   2   4   1      122.05      133.78      2.25 o
   3   4   1      437.05      419.02      4.34 o
   4   4   1      187.48      187.31      2.27 o
   5   4   1        8.04        8.43      1.06 o
   6   4   1      161.10      154.29      2.86 o
   7   4   1       17.27       20.08      2.63 o
   8   4   1       19.21       17.80      4.37 o
   0   5   1        1.70        2.02      1.76 o
   1   5   1      379.00      385.10      3.60 o
   2   5   1      780.95      794.02      7.25 o
   3   5   1      246.12      244.44      3.29 o
   4   5   1        5.78        7.89      1.54 o
   5   5   1       47.20       42.27      2.19 o
   6   5   1       16.79       20.15      2.23 o
   7   5   1        6.38        8.98      2.62 o
   8   5   1       19.13       18.37      4.03 o
   0   6   1       56.79       70.27      2.39 o
   1   6   1      101.14      102.12      1.96 o
   2   6   1        3.65        6.89      1.76 o
   3   6   1        6.70        6.73      1.95 o
   4   6   1      161.05      152.22      2.54 o
   5   6   1       32.60       28.13      2.24 o
   6   6   1       10.14       10.03      2.19 o
   7   6   1        6.15        4.98      2.64 o
   8   6   1       14.14       13.23      6.78 o
   0   7   1       25.22       31.84      2.41 o
   1   7   1       46.22       47.37      1.84 o
   2   7   1       52.19       48.90      2.14 o
   3   7   1        7.60        8.40      2.05 o
   4   7   1       70.43       71.31      2.45 o
   5   7   1        0.65        1.20      2.12 o
   6   7   1       44.69       40.82      2.58 o
   7   7   1        4.38        5.57      2.85 o
   0   8   1       32.02       32.77      2.58 o
   1   8   1        3.35        4.00      1.81 o
   2   8   1       61.09       58.13      2.62 o
   3   8   1        6.93        8.54      2.57 o
   4   8   1       13.61       11.50      2.23 o
   5   8   1        1.90        3.59      2.49 o
   6   8   1       25.32       29.36      2.68 o
   7   8   1        0.92        4.54      3.69 o
   0   9   1       13.03       12.19      2.60 o
   1   9   1       13.70       13.85      2.01 o
   2   9   1       29.48       28.26      2.60 o
   3   9   1        6.42        4.53      2.77 o
   4   9   1       14.12       15.51      2.43 o
   5   9   1        3.09        4.95      2.52 o
   6   9   1        5.77        6.22      3.41 o
   0  10   1       44.06       41.27      3.30 o
   1  10   1        0.62        3.14      2.17 o
   2  10   1        9.23        8.24      2.65 o
   3  10   1       10.06       11.47      2.97 o
   4  10   1       21.24       27.52      2.84 o
   5  10   1        0.23        3.14      2.69 o
   0  11   1        5.40        4.01      3.73 o
   1  11   1       43.99       40.04      3.09 o
   2  11   1       17.60       17.20      2.95 o
   3  11   1        8.71        9.06      3.37 o
   4  11   1        0.74        5.25      2.82 o
   5  11   1        5.60       11.10      3.35 o
   0  12   1        5.42        6.91      4.14 o
   1  12   1       29.13       27.47      3.26 o
   2  12   1        0.29        4.77      4.02 o
   3  12   1        8.85        8.22      3.76 o
   0  13   1        2.44       10.20      8.43 o
   1  13   1        2.71        4.64      5.30 o
   0   0   2      237.29      255.23      2.24 o
   1   0   2      742.34      810.06      4.06 o
   2   0   2      153.28      146.77      1.71 o
   3   0   2      411.17      393.28      3.48 o
   4   0   2       48.25       43.04      1.38 o
   5   0   2        3.00        2.75      1.08 o
   6   0   2       20.57       21.78      2.35 o
   7   0   2       11.40       16.25      3.24 o
   8   0   2        2.03       -1.71      5.74 o
   0   1   2     1887.87     1933.12     11.70 o
   1   1   2      235.52      249.23      1.33 o
   2   1   2     1311.97     1248.05      8.61 o
   3   1   2       71.62       71.23      0.97 o
   4   1   2      599.12      576.21      3.37 o
   5   1   2       45.54       46.97      1.12 o
   6   1   2      147.92      157.40      2.40 o
   7   1   2        4.17        5.91      2.19 o
   8   1   2       32.88       32.82      4.60 o
   0   2   2      165.23      158.68      1.43 o
   1   2   2      264.37      244.46      1.60 o
   2   2   2     2179.43     2117.81      9.85 o
   3   2   2      201.95      202.76      2.46 o
   4   2   2      874.88      841.17      6.62 o
   5   2   2        5.65        6.43      1.03 o
   6   2   2      159.03      157.80      2.11 o
   7   2   2        9.67        9.76      2.66 o
   8   2   2       48.10       45.88      4.49 o
   0   3   2     2307.72     2315.17     14.73 o
   1   3   2      253.98      224.44      1.44 o
   2   3   2      171.64      175.78      2.19 o
   3   3   2        5.89        5.85      1.03 o
   4   3   2      149.52      149.36      2.25 o
   5   3   2       50.47       45.14      1.03 o
   6   3   2      135.80      127.27      2.21 o
   7   3   2        1.75        5.25      2.55 o
   8   3   2        9.90       10.58      6.32 o
   0   4   2       20.51       20.25      1.36 o
   1   4   2      300.98      330.84      2.71 o
   2   4   2      357.73      375.45      2.60 o
   3   4   2       19.49       18.53      1.30 o
   4   4   2       34.33       35.19      1.35 o
   5   4   2       10.13       11.36      1.68 o
   6   4   2       45.64       44.88      1.91 o
   7   4   2        7.89        8.62      2.77 o
   8   4   2       51.13       50.34     11.37 o
   0   5   2      693.21      755.91      7.13 o
   1   5   2      693.62      714.96      8.25 o
   2   5   2       24.15       26.61      1.29 o
   3   5   2      233.99      231.49      2.45 o
   4   5   2        7.17        8.25      1.43 o
   5   5   2        9.40       10.28      1.91 o
   6   5   2       47.51       47.93      2.35 o
   7   5   2        1.09        0.48      2.95 o
   8   5   2       60.73       56.96      6.54 o
   0   6   2      254.47      268.50      5.71 o
   1   6   2      235.68      255.32      4.08 o
   2   6   2      204.73      213.41      4.20 o
   3   6   2      103.90      101.64      2.04 o
   4   6   2      102.57       96.05      2.44 o
   5   6   2       21.38       19.43      2.16 o
   6   6   2       20.62       25.99      2.37 o
   7   6   2        1.46        3.89      3.19 o
   8   6   2       18.03       16.23      5.59 o
   0   7   2      112.04      116.60      3.61 o
   1   7   2        4.78        6.38      1.72 o
   2   7   2      155.45      155.15      3.22 o
   3   7   2       13.09       11.68      1.93 o
   4   7   2       44.91       41.49      2.34 o
   5   7   2       12.97       12.24      2.10 o
   6   7   2       42.99       38.36      3.11 o
   7   7   2        2.99        5.90      3.51 o
   0   8   2        1.38        1.87      3.01 o
   1   8   2       10.53       10.68      1.94 o
   2   8   2       25.74       21.07      2.26 o
   3   8   2       12.49       14.88      2.08 o
   4   8   2       37.92       38.57      2.44 o
   5   8   2        4.02        2.87      2.29 o
   6   8   2       11.31       13.12      3.00 o
   7   8   2        5.32        5.49      4.08 o
   0   9   2        4.46        7.89      3.06 o
   1   9   2       67.98       58.71      3.61 o
   2   9   2       39.27       36.01      2.63 o
   3   9   2       32.94       33.46      3.37 o
   4   9   2        0.29        4.44      2.93 o
   5   9   2       11.21       11.18      2.69 o
   6   9   2        1.65        2.46      3.56 o
   0  10   2       25.65       22.33      3.45 o
   1  10   2      124.81      109.53      3.53 o
   2  10   2        8.83        9.66      2.61 o
   3  10   2       35.25       34.92      3.16 o
   4  10   2       10.41        9.21      2.64 o
   5  10   2       13.33       12.99      2.90 o
   0  11   2       11.78       15.23      6.73 o
   1  11   2       31.29       27.70      2.68 o
   2  11   2        4.44        6.20      2.89 o
   3  11   2       24.60       23.48      3.24 o
   4  11   2       35.50       36.68      3.03 o
   0  12   2        2.07        6.85      4.74 o
   1  12   2        4.00        4.77      3.72 o
   2  12   2       34.70       36.45      4.79 o
   3  12   2        7.99       14.06      3.46 o
   0  13   2       30.85       37.86      8.99 o
   1  13   2        5.01        7.55      8.16 o
   1   0   3      492.59      452.21      4.53 o
   2   0   3     1108.49     1131.46      8.18 o
   3   0   3       89.51       89.78      1.75 o
   4   0   3      224.64      233.31      2.40 o
   5   0   3       37.86       41.18      2.49 o
   6   0   3      175.12      170.31      3.30 o
   7   0   3        1.79        0.50      3.08 o
   8   0   3       27.33       32.83      6.58 o
   0   1   3      744.72      755.36      4.16 o
   1   1   3      371.93      340.20      2.11 o
   2   1   3      720.28      718.48      6.05 o
   3   1   3      219.98      217.35      1.24 o
   4   1   3      368.43      374.97      2.95 o
   5   1   3        4.18        4.40      0.99 o
   6   1   3       93.00       95.22      2.13 o
   7   1   3        4.31        4.03      2.78 o
   8   1   3       38.50       32.13      4.62 o
   0   2   3     1858.64     1866.37     12.44 o
   1   2   3       99.86       94.95      0.85 o
   2   2   3      374.50      392.05      4.14 o
   3   2   3       20.65       20.25      0.85 o
   4   2   3      272.71      262.34      2.02 o
   5   2   3       14.31       15.12      1.19 o
   6   2   3       47.19       48.63      1.66 o
   7   2   3        1.18        2.28      3.42 o
   8   2   3       19.63       18.37      4.37 o
   0   3   3       60.25       50.80      1.33 o
   1   3   3      129.09      124.69      1.20 o
   2   3   3      211.08      206.06      1.81 o
   3   3   3        9.14       10.39      0.73 o
   4   3   3       71.37       70.56      1.60 o
   5   3   3       22.71       22.07      1.03 o
   6   3   3       33.05       30.77      1.85 o
   7   3   3        1.15        5.49      2.90 o
   8   3   3        2.75        2.54      6.18 o
   0   4   3      261.12      270.15      5.13 o
   1   4   3      105.55      108.87      1.53 o
   2   4   3       11.75       12.70      1.04 o
   3   4   3      103.78      100.13      1.38 o
   4   4   3        0.41       -0.07      0.95 o
   5   4   3        0.88        1.19      1.54 o
   6   4   3        5.11        4.72      1.87 o
   7   4   3       15.99       16.00      3.48 o
   8   4   3       16.76       17.70      5.18 o
   0   5   3      128.46      149.12      3.73 o
   1   5   3      123.90      125.62      2.77 o
   2   5   3      245.19      257.04      2.10 o
   3   5   3       85.76       80.47      1.61 o
   4   5   3       71.73       70.88      1.71 o
   5   5   3       22.87       23.04      1.94 o
   6   5   3       32.15       31.71      2.18 o
   7   5   3        3.85        6.89      3.10 o
   8   5   3       15.89       17.72      7.71 o
   0   6   3        0.05       -0.47      2.60 o
   1   6   3      305.08      280.71      4.46 o
   2   6   3      332.48      323.30      2.81 o
   3   6   3        5.52        6.54      1.64 o
   4   6   3       34.04       32.94      2.07 o
   5   6   3       45.21       47.64      2.26 o
   6   6   3       47.74       45.68      2.94 o
   7   6   3       18.13       21.37      3.44 o
   0   7   3      780.69      753.97      8.01 o
   1   7   3       50.65       54.51      2.11 o
   2   7   3      483.57      432.88      3.87 o
   3   7   3       63.11       61.63      2.15 o
   4   7   3      183.52      181.71      2.85 o
   5   7   3       11.51       11.12      2.22 o
   6   7   3       65.73       67.67      3.17 o
   7   7   3        5.31        7.26      3.57 o
   0   8   3     1021.87      974.50      9.52 o
   1   8   3        0.17        3.13      1.93 o
   2   8   3      461.66      453.35      7.33 o
   3   8   3        0.35        4.24      2.02 o
   4   8   3      246.26      225.75      3.48 o
   5   8   3        1.95        3.43      2.52 o
   6   8   3       24.11       24.89      2.87 o
   7   8   3        0.74        1.10      3.52 o
   0   9   3      158.13      150.79      5.44 o
   1   9   3        5.01        9.15      2.42 o
   2   9   3      316.68      288.50      4.88 o
   3   9   3        9.41       11.75      2.26 o
   4   9   3       49.58       51.78      2.78 o
   5   9   3       23.14       27.83      3.05 o
   6   9   3       27.06       22.64      3.36 o
   0  10   3       82.97       63.64      4.83 o
   1  10   3        3.59        4.20      2.76 o
   2  10   3        6.20        7.68      2.68 o
   3  10   3       32.71       34.09      2.73 o
   4  10   3       63.14       57.89      2.98 o
   5  10   3        0.14        4.87      4.50 o
   0  11   3       62.74       53.86      5.72 o
   1  11   3       21.77       23.67      3.32 o
   2  11   3       33.88       31.69      3.15 o
   3  11   3       10.30       13.37      2.67 o
   4  11   3       30.05       38.91      3.08 o
   0  12   3        7.19        5.16      5.09 o
   1  12   3       18.74       19.33      3.61 o
   2  12   3       27.43       33.09      4.31 o
   3  12   3        2.48        7.52      3.66 o
   0  13   3       17.71       19.71      8.50 o
   0   0   4     3098.26     2795.66     33.80 o
   1   0   4     1166.30     1096.33     10.65 o
   2   0   4        5.40        5.99      1.05 o
   3   0   4       40.54       40.72      0.85 o
   4   0   4       57.15       55.11      1.01 o
   5   0   4       25.46       26.84      1.77 o
   6   0   4        9.68        9.47      2.19 o
   7   0   4        3.38        3.26      3.42 o
   8   0   4       20.11       11.81      6.18 o
   0   1   4     1009.73      970.46      6.74 o
   1   1   4      552.23      551.87      3.79 o
   2   1   4     1030.43      964.75      7.19 o
   3   1   4      148.98      144.16      1.17 o
   4   1   4      118.41      118.46      1.17 o
   5   1   4       19.78       19.61      0.68 o
   6   1   4       31.35       33.49      1.68 o
   7   1   4        3.11        3.94      2.62 o
   8   1   4       12.66       13.99      4.39 o
   0   2   4      451.57      441.75      5.61 o
   1   2   4      199.28      195.71      2.29 o
   2   2   4      947.85      968.73      6.94 o
   3   2   4      260.32      255.80      1.85 o
   4   2   4      217.79      204.67      1.50 o
   5   2   4       15.74       16.21      1.05 o
   6   2   4       47.65       50.75      2.09 o
   7   2   4       17.11       15.85      3.14 o
   8   2   4        6.76        6.09      6.04 o
   0   3   4      795.48      825.32      8.39 o
   1   3   4      713.55      751.56      4.68 o
   2   3   4      162.49      172.49      1.34 o
   3   3   4       72.41       71.41      0.96 o
   4   3   4      131.55      130.59      1.66 o
   5   3   4       91.86       90.56      1.84 o
   6   3   4       11.87        8.37      1.85 o
   7   3   4        2.02        0.70      3.79 o
   8   3   4        0.85        6.32      6.49 o
   0   4   4      548.88      546.94      5.48 o
   1   4   4      341.63      352.37      3.07 o
   2   4   4       57.01       62.43      1.14 o
   3   4   4      153.14      159.77      1.81 o
   4   4   4       79.82       79.94      1.48 o
   5   4   4       13.20       13.55      1.56 o
   6   4   4        6.14        4.53      2.08 o
   7   4   4        5.99        2.70      3.55 o
   8   4   4        1.61       -0.39      6.91 o
   0   5   4       10.35       10.13      2.72 o
   1   5   4       45.28       46.08      1.95 o
   2   5   4      162.31      163.94      1.94 o
   3   5   4      129.01      124.78      1.81 o
   4   5   4       63.61       63.49      2.05 o
   5   5   4       13.15       12.51      1.84 o
   6   5   4       40.63       45.51      2.40 o
   7   5   4        8.12        9.74      3.58 o
   8   5   4       24.35       21.70      8.08 o
   0   6   4      134.02      129.92      4.21 o
   1   6   4      188.03      182.78      3.18 o
   2   6   4       62.88       59.32      1.70 o
   3   6   4       46.62       42.82      1.83 o
   4   6   4       82.97       82.95      2.37 o
   5   6   4       34.31       35.38      2.10 o
   6   6   4       80.96       78.55      2.71 o
   7   6   4        1.83        4.55      4.00 o
   0   7   4       62.41       74.02      4.02 o
   1   7   4       68.03       70.55      2.80 o
   2   7   4       43.79       44.92      2.09 o
   3   7   4       68.63       66.78      2.11 o
   4   7   4      103.59      101.64      2.61 o
   5   7   4        3.75        6.34      2.72 o
   6   7   4        0.92        1.88      3.50 o
   7   7   4        4.59        6.63      3.58 o
   0   8   4       36.92       41.77      4.16 o
   1   8   4       21.61       22.53      2.67 o
   2   8   4      427.02      400.66      6.13 o
   3   8   4       19.35       19.89      2.10 o
   4   8   4       36.04       36.83      2.38 o
   5   8   4       15.25       13.10      2.58 o
   6   8   4       34.10       33.56      3.06 o
   0   9   4     1044.93      972.14     17.56 o
   1   9   4        3.62        6.47      2.94 o
   2   9   4      205.29      206.35      4.23 o
   3   9   4       17.06       16.75      2.30 o
   4   9   4      187.15      183.30      3.47 o
   5   9   4        4.39        6.27      3.07 o
   6   9   4       18.35       15.63      3.70 o
   0  10   4      203.19      203.08     11.87 o
   1  10   4        8.62        9.97      3.02 o
   2  10   4      338.90      328.83      5.60 o
   3  10   4        9.73       13.63      2.54 o
   4  10   4       50.83       43.35      3.06 o
   5  10   4       10.48       12.11      3.29 o
   0  11   4       26.35       27.05      4.78 o
   1  11   4       10.28       16.75      3.47 o
   2  11   4       37.76       39.05      3.62 o
   3  11   4        4.70        9.83      3.40 o
   4  11   4       20.16       22.32      5.05 o
   0  12   4        0.55        3.36      6.75 o
   1  12   4        6.32        8.78      3.40 o
   2  12   4        4.98       11.98      4.09 o
   3  12   4       12.28       13.52      7.88 o
   1   0   5      178.83      170.14      2.30 o
   2   0   5      572.04      556.39      4.44 o
   3   0   5        0.51       -0.43      1.15 o
   4   0   5        6.08        5.84      0.60 o
   5   0   5       67.57       65.08      2.77 o
   6   0   5        0.95        1.12      4.51 o
   7   0   5        6.72        7.71      3.82 o
   8   0   5        0.12        5.17      6.03 o
   0   1   5      321.07      330.35      4.23 o
   1   1   5      582.99      579.15      4.48 o
   2   1   5      301.58      334.60      2.61 o
   3   1   5      436.20      428.44      3.16 o
   4   1   5       35.14       32.79      1.07 o
   5   1   5       13.84       15.21      1.30 o
   6   1   5        3.53        4.89      1.91 o
   7   1   5       10.93       17.20      2.96 o
   8   1   5        4.40        4.82      4.62 o
   0   2   5      646.45      749.70      6.83 o
   1   2   5     2146.52     2252.51     15.36 o
   2   2   5       56.15       60.78      1.02 o
   3   2   5      429.99      442.19      2.94 o
   4   2   5       42.31       42.03      1.16 o
   5   2   5       76.53       74.99      2.31 o
   6   2   5        5.71        5.40      1.91 o
   7   2   5        0.26        2.42      2.75 o
   8   2   5        0.67       -0.45      7.02 o
   0   3   5      472.49      546.76      5.10 o
   1   3   5     1270.10     1394.90      9.66 o
   2   3   5      119.47      133.45      1.26 o
   3   3   5      264.69      255.58      1.62 o
   4   3   5       22.38       22.25      0.96 o
   5   3   5       15.56       12.83      1.92 o
   6   3   5       12.40       12.44      2.01 o
   7   3   5        1.40        0.62      3.36 o
   8   3   5        1.93        5.31      5.34 o
   0   4   5      206.11      243.14      3.34 o
   1   4   5       36.98       42.24      1.25 o
   2   4   5       65.19       72.93      2.06 o
   3   4   5       18.54       20.94      1.18 o
   4   4   5      104.06      106.69      1.42 o
   5   4   5        4.17        3.34      2.03 o
   6   4   5        7.88        9.37      2.11 o
   7   4   5        6.04        8.36      3.64 o
   8   4   5        5.28       12.01      5.19 o
   0   5   5       38.52       48.50      3.33 o
   1   5   5      166.26      174.29      2.63 o
   2   5   5      386.39      404.35      5.03 o
   3   5   5       47.70       47.82      1.58 o
   4   5   5       38.83       40.62      1.54 o
   5   5   5       25.56       22.64      2.44 o
   6   5   5       72.28       74.11      3.30 o
   7   5   5        8.42        8.05      3.73 o
   0   6   5      346.04      365.03     11.33 o
   1   6   5       67.84       74.46      2.40 o
   2   6   5       71.72       69.30      2.09 o
   3   6   5       41.15       42.51      2.01 o
   4   6   5      201.58      203.68      2.58 o
   5   6   5       38.90       37.54      3.15 o
   6   6   5       33.58       38.52      2.80 o
   7   6   5        3.38        3.74      3.96 o
   0   7   5        9.74        4.90      3.19 o
   1   7   5       24.06       23.45      2.61 o
   2   7   5       79.17       78.56      2.31 o
   3   7   5       62.98       61.61      2.53 o
   4   7   5       30.69       30.11      2.32 o
   5   7   5       13.01       15.99      3.14 o
   6   7   5       56.72       57.25      3.83 o
   7   7   5        8.97       11.43      4.36 o
   0   8   5       49.96       42.76      4.07 o
   1   8   5       85.79       83.49      3.27 o
   2   8   5        5.63        8.13      2.26 o
   3   8   5       69.41       73.05      2.97 o
   4   8   5       48.85       51.57      2.53 o
   5   8   5        7.06        8.59      2.95 o
   6   8   5        7.36        7.94      3.56 o
   0   9   5        6.01        3.83      4.12 o
   1   9   5       47.01       47.22      3.21 o
   2   9   5       32.00       34.01      2.96 o
   3   9   5        3.19        3.51      2.70 o
   4   9   5       47.37       44.42      4.82 o
   5   9   5       14.92       21.32      3.55 o
   6   9   5        9.23       15.38      4.28 o
   0  10   5        3.86        6.24      5.02 o
   1  10   5        0.90        3.36      2.94 o
   2  10   5       56.72       52.33      3.54 o
   3  10   5        5.98        7.95      3.18 o
   4  10   5       10.07       13.41      4.04 o
   5  10   5        2.72        5.50      5.34 o
   0  11   5       57.77       53.90      5.13 o
   1  11   5        4.53        7.02      3.38 o
   2  11   5        5.90        7.75      3.38 o
   3  11   5        2.81        2.03      5.13 o
   4  11   5        4.77        3.71      6.75 o
   0  12   5        1.33        2.32      4.71 o
   1  12   5        0.88        0.42      4.19 o
   2  12   5        0.57        4.24      5.17 o
   0   0   6      434.86      461.93      6.22 o
   1   0   6      541.82      581.15      4.51 o
   2   0   6       23.04       23.84      0.92 o
   3   0   6      239.83      229.25      3.58 o
   4   0   6       51.49       52.12      1.21 o
   5   0   6        4.03        1.55      2.46 o
   6   0   6        1.50        1.93      4.74 o
   7   0   6        0.15        4.35      3.65 o
   8   0   6        0.99        2.80      6.48 o
   0   1   6       14.57       12.88      1.99 o
   1   1   6      626.14      681.19      5.68 o
   2   1   6      110.96      117.09      1.20 o
   3   1   6       23.53       23.14      0.89 o
   4   1   6        4.89        4.93      0.56 o
   5   1   6        7.90        7.28      1.52 o
   6   1   6        9.50        9.76      2.16 o
   7   1   6        5.20        7.23      3.10 o
   8   1   6        1.92        6.40      6.68 o
   0   2   6       14.97       23.47      2.00 o
   1   2   6       97.41       93.80      1.36 o
   2   2   6      316.58      330.69      3.68 o
   3   2   6       32.80       31.42      1.21 o
   4   2   6        2.42        1.84      1.06 o
   5   2   6       23.15       27.62      1.73 o
   6   2   6        9.14       10.87      2.18 o
   7   2   6        8.07       10.69      2.94 o
   8   2   6        4.83        6.88      7.47 o
   0   3   6     1705.85     1792.70     12.15 o
   1   3   6      253.49      247.69      2.95 o
   2   3   6       52.40       56.83      1.18 o
   3   3   6       90.74       91.09      2.24 o
   4   3   6      251.52      252.39      3.31 o
   5   3   6       35.98       37.04      2.36 o
   6   3   6       30.66       33.55      2.35 o
   7   3   6        1.65       -0.05      3.68 o
   8   3   6        2.29        1.79      4.80 o
   0   4   6        1.58        2.86      2.03 o
   1   4   6      443.61      466.79      5.05 o
   2   4   6      651.44      682.55      7.79 o
   3   4   6      425.00      434.91      4.52 o
   4   4   6       93.01       96.71      1.97 o
   5   4   6        1.52        2.65      2.35 o
   6   4   6       48.76       48.00      2.52 o
   7   4   6       18.93       18.90      3.86 o
   8   4   6       18.44       27.41      7.80 o
   0   5   6       22.32       30.23      2.29 o
   1   5   6      392.53      401.51      3.11 o
   2   5   6       28.15       28.60      1.35 o
   3   5   6       18.57       17.56      1.35 o
   4   5   6       68.69       69.49      3.01 o
   5   5   6       80.35       75.17      3.20 o
   6   5   6       19.25       16.08      2.44 o
   7   5   6        8.07       11.47      4.10 o
   0   6   6      104.54       99.96      4.11 o
   1   6   6       39.74       36.73      2.23 o
   2   6   6       24.64       25.04      1.99 o
   3   6   6       17.95       18.12      2.26 o
   4   6   6       34.39       39.09      2.97 o
   5   6   6       12.16       15.18      2.89 o
   6   6   6        0.70        1.48      3.10 o
   7   6   6        1.01        3.06      4.18 o
   0   7   6        0.70        1.96      3.60 o
   1   7   6       64.41       70.51      2.98 o
   2   7   6       81.48       88.00      2.40 o
   3   7   6       12.01       12.46      1.98 o
   4   7   6       43.72       44.02      3.05 o
   5   7   6       11.99       15.79      3.13 o
   6   7   6       34.44       39.95      3.06 o
   7   7   6        0.52        0.95      7.69 o
   0   8   6        5.24        7.68      3.65 o
   1   8   6        2.82        4.09      3.07 o
   2   8   6       98.90      106.04      2.91 o
   3   8   6       18.73       19.09      2.21 o
   4   8   6       25.78       27.59      2.85 o
   5   8   6        0.28        2.26      3.07 o
   6   8   6       21.85       21.56      4.19 o
   0   9   6       70.15       73.19      4.81 o
   1   9   6        4.32        5.19      2.89 o
   2   9   6        8.40       10.48      2.49 o
   3   9   6        2.68        3.40      2.86 o
   4   9   6       25.23       31.02      5.32 o
   5   9   6        1.04        5.22      3.50 o
   0  10   6        0.46        0.45      4.16 o
   1  10   6        3.05        3.95      3.27 o
   2  10   6       14.07       17.39      3.20 o
   3  10   6        6.76        8.94      4.61 o
   4  10   6       27.94       29.81      9.34 o
   5  10   6        5.90        2.57      6.98 o
   0  11   6        6.67       11.19      4.99 o
   1  11   6        2.02        4.68      3.30 o
   2  11   6        7.18        5.80      3.32 o
   3  11   6        1.16        4.66      5.27 o
   0  12   6        0.14       12.93      8.01 o
   1  12   6        2.71        6.19      3.87 o
   2  12   6        4.29        8.38      7.58 o
   1   0   7       82.54       77.25      1.74 o
   2   0   7      164.11      172.55      1.78 o
   3   0   7        4.15        5.62      1.49 o
   4   0   7      334.99      347.06      4.50 o
   5   0   7      103.30      106.20      3.77 o
   6   0   7       21.76       21.05      3.42 o
   7   0   7        1.89        4.98      4.24 o
   8   0   7       20.96       26.49      7.79 o
   0   1   7      476.50      484.70      5.13 o
   1   1   7      183.79      175.74      1.58 o
   2   1   7      383.40      408.76      3.03 o
   3   1   7      109.99      104.65      1.22 o
   4   1   7      125.40      121.10      3.37 o
   5   1   7       12.59       14.31      1.64 o
   6   1   7       51.13       54.25      2.62 o
   7   1   7       11.96       13.35      3.52 o
   8   1   7        9.38       11.66      4.98 o
   0   2   7      710.40      803.42      7.84 o
   1   2   7      170.01      160.60      1.85 o
   2   2   7      416.80      419.27      2.26 o
   3   2   7      112.47      107.44      1.50 o
   4   2   7       44.54       41.93      1.16 o
   5   2   7        0.19        0.95      1.83 o
   6   2   7       42.58       40.49      2.59 o
   7   2   7        3.49        7.15      3.06 o
   8   2   7        0.55       -1.01      7.51 o
   0   3   7        9.59        9.08      2.50 o
   1   3   7      612.29      612.09      3.55 o
   2   3   7      160.65      166.31      1.77 o
   3   3   7       37.15       38.69      1.61 o
   4   3   7       72.39       69.21      1.59 o
   5   3   7       93.16       99.23      2.41 o
   6   3   7       29.14       32.79      2.52 o
   7   3   7        7.64       13.01      3.16 o
   8   3   7       18.94       17.17      5.79 o
   0   4   7        0.25        1.84      2.54 o
   1   4   7      262.24      259.68      2.45 o
   2   4   7      207.48      206.43      3.32 o
   3   4   7      308.14      305.70      6.26 o
   4   4   7       77.02       70.88      2.65 o
   5   4   7       14.22       13.40      2.34 o
   6   4   7       30.49       31.66      2.53 o
   7   4   7       13.32       19.19      4.21 o
   0   5   7       70.10       81.80      2.89 o
   1   5   7      106.30      103.43      3.21 o
   2   5   7       16.65       17.61      1.17 o
   3   5   7       23.86       23.39      1.83 o
   4   5   7       13.89       17.34      3.24 o
   5   5   7       21.72       20.92      2.63 o
   6   5   7        5.83        2.66      2.46 o
   7   5   7        0.59        2.47      4.40 o
   0   6   7      188.44      180.12      4.94 o
   1   6   7       37.11       40.68      1.84 o
   2   6   7      344.56      334.49      9.15 o
   3   6   7       58.77       60.99      2.28 o
   4   6   7       36.59       38.26      3.20 o
   5   6   7        6.84        5.41      3.79 o
   6   6   7       13.04       15.13      3.24 o
   7   6   7        4.10        9.98      5.17 o
   0   7   7     1480.06     1439.78     30.50 o
   1   7   7       90.38       90.56      2.45 o
   2   7   7      308.50      301.70      3.36 o
   3   7   7       32.20       37.62      2.42 o
   4   7   7      234.17      240.11      4.44 o
   5   7   7       11.53       13.50      3.27 o
   6   7   7       18.85       23.25      3.52 o
   0   8   7      303.05      281.98      6.27 o
   1   8   7      106.73      101.22      3.63 o
   2   8   7      452.16      442.06     11.20 o
   3   8   7      106.74      113.24      3.20 o
   4   8   7       97.16       97.35      4.07 o
   5   8   7        8.75       12.37      4.17 o
   6   8   7        9.97       10.16      8.25 o
   0   9   7       24.30       22.86      4.06 o
   1   9   7       99.44       95.27      3.63 o
   2   9   7       58.43       58.26      3.35 o
   3   9   7       11.38       11.43      3.51 o
   4   9   7        7.45       11.36      3.93 o
   5   9   7       52.05       61.76      4.03 o
   0  10   7        1.84        6.54      4.67 o
   1  10   7        7.79        8.64      3.07 o
   2  10   7       26.87       33.87      3.52 o
   3  10   7       28.90       26.20      5.53 o
   4  10   7       31.99       26.52      5.62 o
   0  11   7       39.67       40.40      5.25 o
   1  11   7        4.24        8.54      3.49 o
   2  11   7       12.55       12.92      3.60 o
   0  12   7        4.53        9.90      7.79 o
   0   0   8      532.05      567.75      6.09 o
   1   0   8       31.42       28.31      1.60 o
   2   0   8      239.60      243.56      2.43 o
   3   0   8       29.22       27.93      1.76 o
   4   0   8       51.49       46.85      1.85 o
   5   0   8       19.68       22.86      2.98 o
   6   0   8      104.14      100.56      4.49 o
   7   0   8        2.10        2.38      4.46 o
   0   1   8        6.34        8.58      1.89 o
   1   1   8       27.26       24.45      1.09 o
   2   1   8       83.78       86.32      1.05 o
   3   1   8       82.58       75.55      1.59 o
   4   1   8      168.84      172.42      2.00 o
   5   1   8        1.90        2.50      1.70 o
   6   1   8       16.25       15.64      2.46 o
   7   1   8       10.99       11.83      3.57 o
   0   2   8      105.11      101.72      3.16 o
   1   2   8      133.64      128.48      1.80 o
   2   2   8      158.34      161.44      1.48 o
   3   2   8       41.67       41.23      1.22 o
   4   2   8       41.37       39.74      1.58 o
   5   2   8       31.45       33.01      2.09 o
   6   2   8       18.34       19.94      2.62 o
   7   2   8        4.29        8.44      3.16 o
   0   3   8      337.22      361.55      5.00 o
   1   3   8       41.73       46.59      1.81 o
   2   3   8       81.67       78.27      2.10 o
   3   3   8       26.44       26.59      1.60 o
   4   3   8       23.39       24.04      2.00 o
   5   3   8        7.29        7.71      2.00 o
   6   3   8       44.06       47.89      2.78 o
   7   3   8       17.02       21.07      3.33 o
   0   4   8       27.01       28.63      3.10 o
   1   4   8        2.69        2.03      1.68 o
   2   4   8       25.47       25.61      1.31 o
   3   4   8       29.66       31.93      1.96 o
   4   4   8       53.08       52.09      2.64 o
   5   4   8       28.96       27.59      2.47 o
   6   4   8       12.38       12.71      2.57 o
   7   4   8        7.09        6.97      3.32 o
   0   5   8      690.69      655.13      6.75 o
   1   5   8       19.20       15.92      1.76 o
   2   5   8      383.17      392.65      8.89 o
   3   5   8       26.76       25.99      2.31 o
   4   5   8      154.11      148.95      4.49 o
   5   5   8       18.45       17.48      2.75 o
   6   5   8       44.69       41.54      2.97 o
   7   5   8        5.25        7.48      4.56 o
   0   6   8      672.82      658.35      6.80 o
   1   6   8       82.86       78.83      2.23 o
   2   6   8      462.39      444.64      5.17 o
   3   6   8        7.48        8.29      1.95 o
   4   6   8      136.49      131.99      4.66 o
   5   6   8       15.83       19.89      2.79 o
   6   6   8       19.15       17.79      3.45 o
   0   7   8       52.50       61.51      4.73 o
   1   7   8       40.05       41.76      2.60 o
   2   7   8      140.71      138.27      3.22 o
   3   7   8       31.24       33.73      2.75 o
   4   7   8       16.95       15.76      3.82 o
   5   7   8       15.99       21.77      4.20 o
   6   7   8        1.27        2.30      3.84 o
   0   8   8        5.60        3.25      3.96 o
   1   8   8        1.42        3.10      2.75 o
   2   8   8       46.87       54.08      3.00 o
   3   8   8       12.41       16.58      3.06 o
   4   8   8        8.19       11.07      3.67 o
   5   8   8        4.25        9.55      4.48 o
   0   9   8       92.29      101.10      5.56 o
   1   9   8        5.26        5.56      2.96 o
   2   9   8       25.69       27.10      3.14 o
   3   9   8        5.28        7.22      3.53 o
   4   9   8       26.70       34.08      4.42 o
   0  10   8        5.75        6.81      5.74 o
   1  10   8        0.98        1.15      3.23 o
   2  10   8       19.26       21.72      3.43 o
   3  10   8        0.48        4.23      4.14 o
   0  11   8       33.60       44.70      5.55 o
   1  11   8       12.91       19.18      3.80 o
   2  11   8        0.71        3.99      4.45 o
   1   0   9        1.93        3.48      1.56 o
   2   0   9      162.35      162.63      2.52 o
   3   0   9       22.94       21.97      1.81 o
   4   0   9      169.80      180.80      2.70 o
   5   0   9        5.66        8.17      2.97 o
   6   0   9        3.27        2.30      3.80 o
   7   0   9        8.28        9.48      4.93 o
   0   1   9      289.10      272.72      4.07 o
   1   1   9        1.14        2.82      0.98 o
   2   1   9       91.51       92.36      1.14 o
   3   1   9       14.71       14.20      0.87 o
   4   1   9       27.37       27.74      1.43 o
   5   1   9       13.52       12.95      2.25 o
   6   1   9       61.86       65.95      3.00 o
   7   1   9        5.66        7.61      3.73 o
   0   2   9       67.35       61.57      2.37 o
   1   2   9       47.43       45.99      1.52 o
   2   2   9       68.38       66.55      1.17 o
   3   2   9        6.85        6.56      1.25 o
   4   2   9       10.00        8.39      1.85 o
   5   2   9        5.05        6.91      2.43 o
   6   2   9       17.94       18.07      2.70 o
   7   2   9        5.84        8.37      3.42 o
   0   3   9        0.30        1.17      2.08 o
   1   3   9       41.34       40.72      1.63 o
   2   3   9        4.54        4.93      1.30 o
   3   3   9        2.65        4.16      1.48 o
   4   3   9       38.38       38.54      2.26 o
   5   3   9       13.29       12.11      2.55 o
   6   3   9        8.80        8.61      2.78 o
   7   3   9        3.83        3.29      3.48 o
   0   4   9        5.48        4.50      4.28 o
   1   4   9        1.23        2.51      1.72 o
   2   4   9      112.07      108.37      2.83 o
   3   4   9        8.90       12.85      2.37 o
   4   4   9        1.24        1.65      2.31 o
   5   4   9        5.36        5.40      2.66 o
   6   4   9       70.69       72.03      3.32 o
   7   4   9        3.81        5.21      3.98 o
   0   5   9       50.32       47.83      3.03 o
   1   5   9        0.82        2.26      2.57 o
   2   5   9       45.90       44.10      2.57 o
   3   5   9        2.16        1.15      2.35 o
   4   5   9       88.90       83.88      3.14 o
   5   5   9        1.15        1.08      2.59 o
   6   5   9       23.05       22.90      3.06 o
   0   6   9       93.14       91.02      3.50 o
   1   6   9       29.80       28.10      2.37 o
   2   6   9       28.42       28.48      2.72 o
   3   6   9        5.45        6.98      2.49 o
   4   6   9       67.01       66.73      4.19 o
   5   6   9        1.47        4.22      3.32 o
   6   6   9       11.32       11.88      3.59 o
   0   7   9        6.36        7.28      3.79 o
   1   7   9       70.65       69.38      2.82 o
   2   7   9       57.45       55.44      2.82 o
   3   7   9       32.87       33.33      3.52 o
   4   7   9        0.44        4.17      3.95 o
   5   7   9        2.34        9.08      4.18 o
   6   7   9        3.46        3.00      4.17 o
   0   8   9       19.63       18.18      4.24 o
   1   8   9       28.10       28.87      3.13 o
   2   8   9       19.89       20.97      2.74 o
   3   8   9       18.82       21.78      3.23 o
   4   8   9       14.47       20.60      5.44 o
   5   8   9        0.77        6.40      4.54 o
   0   9   9       40.30       45.77      4.98 o
   1   9   9       11.46       12.70      3.04 o
   2   9   9        9.82       15.39      3.30 o
   3   9   9        7.69       12.63      3.23 o
   4   9   9       36.95       43.83      4.24 o
   0  10   9       14.75       19.50      4.73 o
   1  10   9       26.22       25.41      3.51 o
   2  10   9       17.41       22.24      4.19 o
   3  10   9        6.46        8.28      4.11 o
   0  11   9        1.67        6.61      5.33 o
   1  11   9        6.71       14.78      4.52 o
   0   0  10      996.12      991.58      8.87 o
   1   0  10       85.49       82.60      2.37 o
   2   0  10       14.28       15.02      1.90 o
   3   0  10       76.03       74.07      2.37 o
   4   0  10      304.69      311.11      3.43 o
   5   0  10       26.98       26.57      3.33 o
   6   0  10       11.86       14.00      4.28 o
   7   0  10       15.39       18.62      5.21 o
   0   1  10      121.07      110.29      2.52 o
   1   1  10       63.31       60.56      1.32 o
   2   1  10      447.19      449.85      3.14 o
   3   1  10       49.54       49.47      1.55 o
   4   1  10       14.39       14.53      1.69 o
   5   1  10       26.85       27.25      2.54 o
   6   1  10       69.95       69.71      3.24 o
   7   1  10       12.78       18.45      4.22 o
   0   2  10       55.09       52.90      2.55 o
   1   2  10       15.16       15.54      1.47 o
   2   2  10       49.22       51.92      1.72 o
   3   2  10       23.14       24.38      1.45 o
   4   2  10       43.34       46.36      2.25 o
   5   2  10       21.53       23.58      2.75 o
   6   2  10       13.08       15.34      2.91 o
   7   2  10        1.69        2.95      3.92 o
   0   3  10       12.56       13.54      2.23 o
   1   3  10        6.55        5.44      1.52 o
   2   3  10       23.27       23.52      1.83 o
   3   3  10        0.04        1.80      1.58 o
   4   3  10        0.18        1.89      2.16 o
   5   3  10        1.46        3.51      2.89 o
   6   3  10       19.94       23.45      3.06 o
   7   3  10        0.71        3.40      4.99 o
   0   4  10       20.37       19.61      3.44 o
   1   4  10        9.70        5.51      1.76 o
   2   4  10        3.03        2.88      2.11 o
   3   4  10        4.62        6.36      1.65 o
   4   4  10      117.95      118.26      2.99 o
   5   4  10       15.02       15.56      2.85 o
   6   4  10        3.57        5.71      3.00 o
   0   5  10        9.16        8.80      2.63 o
   1   5  10        7.39        7.72      2.40 o
   2   5  10       92.85       86.64      3.01 o
   3   5  10       30.11       31.33      2.46 o
   4   5  10       15.42       16.82      2.89 o
   5   5  10        5.11        6.09      3.00 o
   6   5  10       57.00       55.82      3.41 o
   0   6  10      159.79      138.72      3.92 o
   1   6  10        7.72        9.38      2.33 o
   2   6  10       14.26       12.48      2.68 o
   3   6  10       16.76       15.01      3.26 o
   4   6  10       74.22       68.67      3.74 o
   5   6  10        3.00        4.08      2.95 o
   6   6  10        3.08        5.36      4.32 o
   0   7  10        9.19        7.06      3.96 o
   1   7  10       15.67       13.89      2.56 o
   2   7  10      102.11       97.75      3.22 o
   3   7  10        8.60        7.38      3.53 o
   4   7  10        0.72        2.43      3.92 o
   5   7  10       10.58       11.41      3.03 o
   0   8  10       30.92       27.35      4.38 o
   1   8  10       26.05       26.38      3.05 o
   2   8  10        4.33        3.23      2.60 o
   3   8  10        8.64       11.09      3.28 o
   4   8  10       22.47       29.77      4.31 o
   0   9  10       10.01        8.46      4.59 o
   1   9  10        4.17        4.41      3.09 o
   2   9  10        3.58        3.74      3.30 o
   3   9  10        3.51        6.30      3.31 o
   0  10  10        2.65        0.89      5.08 o
   1  10  10        3.99        5.79      3.47 o
   2  10  10        1.23        1.39      5.19 o
   1   0  11       20.47       20.79      1.98 o
   2   0  11       71.88       70.79      2.52 o
   3   0  11       10.01        7.95      2.02 o
   4   0  11       28.32       27.32      2.63 o
   5   0  11       50.34       57.05      4.88 o
   6   0  11       31.47       27.74      4.87 o
   0   1  11      263.32      253.75      5.32 o
   1   1  11       88.57       86.09      1.56 o
   2   1  11      431.04      429.47      2.72 o
   3   1  11       56.81       58.32      1.87 o
   4   1  11      118.69      120.59      3.21 o
   5   1  11       14.03       13.17      2.53 o
   6   1  11       12.02       16.43      3.07 o
   0   2  11     1145.67     1102.34     13.42 o
   1   2  11       93.75       92.81      1.85 o
   2   2  11      508.76      496.58      3.22 o
   3   2  11       54.93       57.05      1.91 o
   4   2  11      174.68      175.77      2.78 o
   5   2  11        8.94        7.82      2.85 o
   6   2  11       42.09       42.00      3.29 o
   0   3  11      612.86      586.95      5.34 o
   1   3  11       60.12       59.73      1.75 o
   2   3  11      283.64      276.85      4.26 o
   3   3  11        8.28       10.94      1.98 o
   4   3  11      129.37      126.11      3.07 o
   5   3  11       15.87       17.17      2.86 o
   6   3  11       15.60       16.61      3.19 o
   0   4  11        3.92        6.54      2.89 o
   1   4  11       25.49       22.87      1.85 o
   2   4  11      107.68      104.06      2.66 o
   3   4  11       39.76       39.94      2.17 o
   4   4  11       11.12       10.80      2.49 o
   5   4  11        0.26        2.33      3.12 o
   6   4  11       21.30       24.78      3.33 o
   0   5  11        0.07        0.99      2.73 o
   1   5  11       26.98       25.32      2.25 o
   2   5  11       10.02        9.09      2.40 o
   3   5  11       29.43       31.83      2.98 o
   4   5  11       61.42       59.89      2.90 o
   5   5  11        8.06        9.19      3.03 o
   6   5  11        3.31        3.74      3.31 o
   0   6  11        3.17        6.29      3.01 o
   1   6  11       29.37       30.52      2.62 o
   2   6  11       22.58       21.26      2.82 o
   3   6  11        4.84        3.70      2.81 o
   4   6  11        2.77        4.22      2.88 o
   5   6  11       14.97       18.48      3.20 o
   0   7  11        7.19        7.56      4.10 o
   1   7  11        3.03        5.78      2.57 o
   2   7  11       75.88       70.24      3.06 o
   3   7  11        5.70        7.85      3.42 o
   4   7  11        0.67        3.05      3.48 o
   5   7  11        1.89        9.61      5.05 o
   0   8  11      146.56      131.94      5.96 o
   1   8  11        1.11        2.58      3.15 o
   2   8  11        6.49       13.71      2.90 o
   3   8  11        0.88        3.56      3.37 o
   4   8  11       26.09       33.59      5.97 o
   0   9  11        2.81       10.29      4.76 o
   1   9  11        1.00        4.16      3.39 o
   2   9  11       30.42       33.16      4.34 o
   3   9  11        6.26        7.03      4.91 o
   0  10  11        0.59        0.58      4.91 o
   1  10  11        1.56        2.60      3.64 o
   0   0  12       59.62       55.17      6.75 o
   1   0  12       68.14       68.41      2.98 o
   2   0  12      125.68      112.81      3.43 o
   3   0  12       60.85       64.72      3.01 o
   4   0  12        0.01        2.50      4.45 o
   5   0  12        1.60        5.95      4.75 o
   6   0  12       79.29       87.24      5.53 o
   0   1  12       63.64       58.37      2.56 o
   1   1  12       80.90       75.13      1.99 o
   2   1  12       13.82       14.00      1.72 o
   3   1  12       13.03       13.44      1.74 o
   4   1  12      111.01      109.22      2.60 o
   5   1  12       13.91       17.06      2.67 o
   6   1  12       13.16       16.15      3.83 o
   0   2  12       45.24       36.21      2.48 o
   1   2  12       51.80       44.46      1.79 o
   2   2  12       13.69       13.35      1.50 o
   3   2  12       50.83       49.85      1.89 o
   4   2  12       28.80       32.92      2.40 o
   5   2  12        3.35        4.00      2.81 o
   6   2  12        6.66       11.13      3.17 o
   0   3  12       32.30       34.50      2.53 o
   1   3  12       36.33       33.85      1.71 o
   2   3  12      133.42      115.13      2.41 o
   3   3  12       23.42       21.14      2.31 o
   4   3  12       20.54       24.53      2.63 o
   5   3  12        7.28       10.02      2.92 o
   6   3  12        2.24        4.35      3.59 o
   0   4  12      170.81      145.55      7.56 o
   1   4  12        2.29        3.84      2.12 o
   2   4  12       50.72       52.10      2.28 o
   3   4  12        4.11        4.59      2.41 o
   4   4  12       36.71       33.71      2.73 o
   5   4  12       12.44       13.54      3.17 o
   0   5  12        0.64        0.39      2.57 o
   1   5  12       18.92       18.87      2.31 o
   2   5  12       12.86        9.67      2.27 o
   3   5  12        1.28        6.28      2.56 o
   4   5  12        7.70        7.45      2.64 o
   5   5  12        7.74       11.30      3.20 o
   0   6  12       34.44       37.42      3.45 o
   1   6  12        6.05        6.89      2.50 o
   2   6  12       10.20       11.33      2.62 o
   3   6  12        9.46        9.59      3.79 o
   4   6  12        0.38        3.57      2.77 o
   5   6  12        0.90        7.68      4.04 o
   0   7  12        6.84       11.12      4.21 o
   1   7  12        2.53        6.39      2.67 o
   2   7  12       28.31       33.97      2.93 o
   3   7  12        3.67        3.15      3.91 o
   4   7  12        0.97        5.43      3.40 o
   0   8  12        6.19        5.98      4.46 o
   1   8  12        8.13       13.86      3.34 o
   2   8  12        1.75        8.96      3.92 o
   3   8  12        5.36        6.61      4.27 o
   0   9  12        1.49        1.44      4.88 o
   1   9  12       17.97       18.39      3.75 o
   1   0  13      107.23       97.14      3.60 o
   2   0  13      109.94      117.43      5.25 o
   3   0  13       58.69       56.18      3.77 o
   4   0  13       54.53       54.31      4.02 o
   5   0  13       11.86       13.28      4.85 o
   0   1  13       83.07       79.94      2.80 o
   1   1  13       36.17       34.08      1.99 o
   2   1  13       13.49       14.02      1.88 o
   3   1  13       13.43       13.60      1.96 o
   4   1  13       37.13       41.43      2.58 o
   5   1  13       13.39       14.27      3.30 o
   0   2  13       16.55       14.07      2.35 o
   1   2  13       18.41       17.72      1.91 o
   2   2  13       16.45       13.09      1.95 o
   3   2  13       10.06       10.96      2.12 o
   4   2  13        3.80        4.23      2.65 o
   5   2  13        1.02        4.53      3.60 o
   0   3  13       22.14       17.26      2.50 o
   1   3  13       53.68       57.82      2.08 o
   2   3  13       76.52       69.21      2.20 o
   3   3  13       24.41       26.52      2.30 o
   4   3  13       10.95       13.57      2.64 o
   5   3  13        3.25        7.91      3.72 o
   0   4  13       88.14       88.48      3.78 o
   1   4  13       14.64       16.75      2.22 o
   2   4  13       38.53       36.73      2.68 o
   3   4  13       10.37       12.32      2.54 o
   4   4  13       33.87       33.10      2.88 o
   5   4  13        2.80        0.90      4.05 o
   0   5  13       11.03       10.99      2.78 o
   1   5  13        5.68        5.07      2.33 o
   2   5  13       14.86       14.48      2.57 o
   3   5  13        0.34        3.98      2.71 o
   4   5  13       22.78       23.43      2.88 o
   0   6  13        2.09        3.92      3.57 o
   1   6  13        0.56        1.33      2.45 o
   2   6  13        1.49        3.19      3.88 o
   3   6  13        2.36        6.21      2.96 o
   4   6  13        1.03        5.84      3.05 o
   0   7  13       13.04       11.06      4.50 o
   1   7  13        9.18       15.82      2.86 o
   2   7  13        0.03        5.09      4.16 o
   3   7  13        3.22        9.70      4.24 o
   0   8  13        0.50        2.84      4.72 o
   1   8  13       19.42       23.76      3.67 o
   2   8  13        2.64        6.83      4.20 o
   0   0  14      138.54      130.06      5.57 o
   1   0  14        0.02        2.56      3.29 o
   2   0  14        1.11        3.81      3.00 o
   3   0  14        1.99        3.02      3.75 o
   4   0  14       21.07       25.60      3.98 o
   5   0  14        0.12        2.50      4.30 o
   0   1  14        1.58        3.30      2.66 o
   1   1  14       44.56       44.75      2.17 o
   2   1  14       26.62       25.61      2.07 o
   3   1  14       20.32       20.63      2.27 o
   4   1  14        2.22        6.29      2.44 o
   5   1  14        7.74       13.36      3.72 o
   0   2  14        7.02        9.93      2.54 o
   1   2  14       31.10       30.74      2.10 o
   2   2  14        0.45        1.48      1.99 o
   3   2  14       24.53       24.89      2.35 o
   4   2  14        3.65        8.23      2.82 o
   5   2  14        4.11        6.46      7.47 o
   0   3  14        0.04        3.52      3.39 o
   1   3  14       17.24       17.76      2.18 o
   2   3  14       23.99       24.18      2.36 o
   3   3  14        6.45        9.54      2.65 o
   4   3  14        5.06       10.89      3.19 o
   0   4  14        0.53        1.81      3.42 o
   1   4  14       36.81       40.83      2.32 o
   2   4  14       10.06       11.27      2.53 o
   3   4  14        8.92        9.03      3.13 o
   4   4  14       13.88       14.75      3.18 o
   0   5  14        6.36        7.89      3.39 o
   1   5  14        8.63       11.23      2.34 o
   2   5  14       14.39       18.04      3.22 o
   3   5  14        2.89        7.64      2.71 o
   0   6  14       14.66       17.57      3.70 o
   1   6  14        2.57        4.72      2.57 o
   2   6  14        2.87        3.60      3.12 o
   3   6  14        0.87        5.73      3.57 o
   0   7  14        3.43        9.71      3.86 o
   1   7  14        2.11        4.81      3.58 o
   2   7  14        2.41        9.37      3.50 o
   1   0  15        4.07        7.70      3.19 o
   2   0  15       16.49       18.56      3.28 o
   3   0  15        9.09       12.17      4.17 o
   4   0  15        0.18        3.66      5.42 o
   0   1  15       27.54       32.28      3.46 o
   1   1  15        3.75        4.38      2.05 o
   2   1  15       22.99       24.61      2.25 o
   3   1  15        0.31        1.76      3.07 o
   4   1  15        3.33        8.97      4.31 o
   0   2  15       36.14       34.97      3.43 o
   1   2  15        9.84       11.55      2.11 o
   2   2  15       13.57       14.41      2.19 o
   3   2  15        2.87        5.47      2.52 o
   4   2  15        3.84       13.45      4.60 o
   0   3  15        5.55        8.49      3.75 o
   1   3  15       10.77       14.38      2.47 o
   2   3  15        3.28        6.00      2.46 o
   3   3  15        5.71        8.53      2.78 o
   0   4  15        7.05        7.33      3.91 o
   1   4  15        6.68        8.28      2.72 o
   2   4  15        2.65        6.37      2.81 o
   3   4  15        5.96        7.77      3.07 o
   0   5  15        3.38        5.17      3.26 o
   1   5  15        5.72        9.61      3.10 o
   2   5  15        5.08       11.93      3.73 o
   0   6  15        3.78        7.69      4.75 o
   1   6  15        6.49       10.17      3.48 o
   0   0  16        0.10        5.29      4.64 o
   1   0  16       20.49       28.11      3.66 o
   2   0  16        0.92        1.43      3.38 o
   3   0  16        3.00        2.36      6.80 o
   0   1  16        0.04        2.82      3.40 o
   1   1  16       12.48       17.73      2.42 o
   2   1  16        2.73        6.42      2.22 o
   3   1  16        8.62       10.53      4.10 o
   0   2  16        3.79        5.96      3.31 o
   1   2  16        6.41        9.81      2.50 o
   2   2  16        0.45        3.36      2.45 o
   0   3  16        2.45        3.23      3.94 o
   1   3  16        6.08        9.65      2.90 o
   2   3  16        1.32        2.67      3.29 o
   0   4  16        2.88        5.87      4.17 o
   1   4  16        2.79       10.61      3.34 o
   1   0  17        2.98        5.05      4.06 o
   0   1  17       32.13       45.27      5.58 o
   1   1  17        3.02        7.96      3.00 o
 
